# Supplementary material for: Skin lesion classification using ensembles of multi-resolution EfficientNets with meta data
Source: MethodsX. 2020 Mar 19;7:100864. doi: 10.1016/j.mex.2020.100864 (PMC7150512; doi:10.1016/j.mex.2020.100864)
Supplement: Supplementary file 2 [file mmc2.xlsx]

## Sheet: Validation Results
Configuration	Sensitivity T1	Sensitivity T2
SENet154 SS 224 × 224	67.2 ± 0.8	70.0 ± 0.8
ResNext WSL 1 SS 224 × 224	65.9 ± 1.6	68.1 ± 1.3
ResNext WSL 2 SS 224 × 224	65.3 ± 0.8	69.1 ± 1.5
EN B0 SS 224 × 224 C = 8	66.7 ± 1.8	68.8 ± 1.5
EN B0 SS 224 × 224	65.8 ± 1.7	67.4 ± 1.6
EN B0 RR 224 × 224	67.0 ± 1.6	68.9 ± 1.7
EN B1 SS 240 × 240	65.9 ± 1.6	68.2 ± 1.8
EN B1 RR 240 × 240	66.8 ± 1.5	68.5 ± 1.8
EN B2 SS 260 × 260	67.2 ± 1.4	69.0 ± 2.5
EN B2 RR 260 × 260	67.6 ± 2.0	70.1 ± 2.0
EN B3 SS 300 × 300	67.8 ± 2.0	68.5 ± 1.7
EN B3 RR 300 × 300	67.0 ± 1.5	68.4 ± 1.5
EN B4 SS 380 × 380	67.8 ± 1.1	68.5 ± 1.1
EN B4 RR 380 × 380	68.1 ± 1.6	69.4 ± 2.2
EN B5 SS 456 × 456	68.2 ± 0.9	68.7 ± 1.6
EN B5 RR 456 × 456	68.0 ± 2.2	69.0 ± 1.6
EN B6 SS 528 × 528	68.8 ± 0.7	69.0 ± 1.4
Ensemble Average	71.7 ± 1.7	73.4 ± 1.6
Ensemble Optimal	72.5 ± 1.7	74.2 ± 1.1
Official Testset	63.6	63.4

## Sheet: Official Results
Class	Task1					Task2
	AUC	AUC-S	Sens.	Spec.		AUC	AUC-S	Sens.	Spec.
MEL	0.928	0.849	0.594	0.962		0.931	0.849	0.545	0.976
NV	0.96	0.93	0.71	0.975		0.96	0.932	0.637	0.983
BCC	0.949	0.904	0.721	0.94		0.947	0.901	0.649	0.958
AK	0.914	0.824	0.484	0.965		0.919	0.841	0.46	0.966
BKL	0.904	0.805	0.394	0.985		0.908	0.821	0.324	0.991
DF	0.979	0.963	0.578	0.992		0.98	0.965	0.556	0.993
VASC	0.956	0.925	0.644	0.991		0.942	0.912	0.495	0.995
SCC	0.938	0.876	0.439	0.986		0.93	0.878	0.408	0.987
UNK	0.775	0.581	0.00283	0.999		0.612	0.253	0	0.999
